# Supplementary material for: Monocyte subset redistribution from blood to kidneys in patients with Puumala virus caused hemorrhagic fever with renal syndrome
Source: PLoS Pathog. 2021 Mar 10;17(3):e1009400. doi: 10.1371/journal.ppat.1009400 (PMC7984619; doi:10.1371/journal.ppat.1009400)
Supplement: S1 Table — (XLSX) [file ppat.1009400.s005.xlsx]

## Sheet: Sheet1
S1 Table - Image analysis pipeline parameters for Harmony software
Input Image	Input
	Flatfield Correction : Basic
	Brightfield Correction
	Stack Processing : Maximum Projection
	Min. Global Binning : Dynamic
Find Nuclei	Input	Method	Output
	Channel : DAPI	Method : B	Output Population : Nuclei
	ROI : None	Common Threshold : 0.3
		Area : > 30 µm²
		Splitting Coefficient : 9
		Individual Threshold : 0.4
		Contrast : > 0.1
Calculate Morphology Properties	Input	Method	Output
	Population : Nuclei	Method : Standard	Property Prefix : Nucleus
	Region : Nucleus	Area
		Roundness
		Ratio Width to Length
Find Cytoplasm	Input	Method	Output
	Channel : Alexa 488	Method : A
	Nuclei : Nuclei	Individual Threshold : 0.1
Calculate Intensity Properties	Input	Method	Output
	Channel : Alexa 488	Method : Standard	Property Prefix : Intensity Nucleus Alexa 488
	Population : Nuclei	Mean
	Region : Nucleus	Standard Deviation
		Coefficient of Variance
		Median
		Sum
Calculate Intensity Properties	Input	Method	Output
	Channel : Alexa 488	Method : Standard	Property Prefix : Intensity Cell Alexa 488
	Population : Nuclei	Mean
	Region : Cell	Standard Deviation
		Coefficient of Variance
		Median
		Sum
Calculate Texture Properties	Input	Method	Output
	Channel : Alexa 488	Method : SER Features	Property Prefix : Cell Alexa 488
		Scale : 0 px
	Population : Nuclei	Normalization by : Kernel
		SER Spot
	Region : Cell	SER Hole
		SER Edge
		SER Ridge
		SER Valley
		SER Saddle
		SER Bright
		SER Dark
Select Population	Input	Method	Output
	Population : Nuclei	Method : Linear Classifier	Output Population A : Trained monocytes
		Number of Classes : 2	Output Population B : Trained rest
		Intensity Nucleus Alexa 488 Mean
		Intensity Nucleus Alexa 488 StdDev
		Intensity Nucleus Alexa 488 Median
		Intensity Nucleus Alexa 488 Sum
		Intensity Nucleus Alexa 488 CV [%]
		Intensity Cell Alexa 488 Mean
		Intensity Cell Alexa 488 StdDev
		Intensity Cell Alexa 488 Median
		Intensity Cell Alexa 488 Sum
		Intensity Cell Alexa 488 CV [%]
		Cell Alexa 488 SER Spot 0 px
		Cell Alexa 488 SER Hole 0 px
		Cell Alexa 488 SER Edge 0 px
		Cell Alexa 488 SER Ridge 0 px
		Cell Alexa 488 SER Valley 0 px
		Cell Alexa 488 SER Saddle 0 px
		Cell Alexa 488 SER Bright 0 px
		Cell Alexa 488 SER Dark 0 px
