# Supplementary material for: Monocyte subset redistribution from blood to kidneys in patients with Puumala virus caused hemorrhagic fever with renal syndrome
Source: PLoS Pathog. 2021 Mar 10;17(3):e1009400. doi: 10.1371/journal.ppat.1009400 (PMC7984619; doi:10.1371/journal.ppat.1009400)
Supplement: S2 Table — (XLSX) [file ppat.1009400.s006.xlsx]

## Sheet: Sheet1
	S2 Table - Clinical characteristics of patients with kidney biopsies
	Patient ID	Age (years)	Sex (M/F)	HFRS (Yes/No)	Diagnosis	Creatinine on day of sampling (mmol/L)	Max creatinine (mmol/L)	Days after onset
	24	30	F	No	No specific diagnosis	-	-	-
	25	20	F	No	FSGS	97	-	-
	26	36	M	No	Diab-NP	100	-	-
	27	37	M	No	ATIN	1500	-	-
	28	31	M	No	IgAGN	100	-	-
	29	42	M	No	AGN	100	-	-
	30	27	M	No	No specific diagnosis	-	-	-
	31	66	F	No	IgAGN	140	-	-
	32	35	F	No	IgAGN	80	-	-
	33	76	F	No	Mesangiocapill-GN	80	-	-
	34	46	F	No	Mesanigocapill-GN	125	-	-
	35	42	M	No	Myeloma NP	1500	-	-
	36	59	M	No	IgAGN	115	-	-
	37	18	F	No	IgAGN	100	-	-
	38	55	M	No	ATIN	970	-	-
	39	54	F	No	Mesangiocapill-GN	80	-	-
	40	35	F	No	IgAGN	80	-	-
	41	72	M	No	ATIN	1000	-	-
	42	30	F	No	No specific diagnosis	90	-	-
	43	38	F	No	Arteriolosclerosis	159	-	-
	44	73	M	No	Mesangiocapill-GN	150	-	-
	45	28	M	No	FSGS	100	-	-
	46	34	M	No	No specific diagnosis	100	-	-
	47	51	M	No	IgAGN	100	-	-
	48	24	F	No	AGN	-	249	21
	49	30	M	No	Membranous-GN	67	-	-
	50	17	M	No	ATIN	-	-	-
	51	29	M	No	No specific diagnosis	179	-	-
	52	44	F	No	No specific diagnosis	80	-	-
	53	46	F	No	AGN	91	-	-
	54	47	F	No	SLE-nephritis	130	-	-
	55	74	M	No	Diab-NP	165	-	-
	56	42	M	No	Arteriolosclerosis	135	-	-
	57	62	M	No	Amyloidosis	153	-	-
	58	41	F	No	Diab-NP	120	-	-
	59	18	F	No	MesProlif-GN	90	-	-
	60	63	F	No	Diab-NP	90	-	-
	61	39	M	No	Diab-NP	-	-	-
	62	38	M	No	IgAGN	90	-	-
	63	65	M	No	Diab-NP	-	-	-
	64	30	M	No	Diab-NP	95	-	-
	65	43	M	No	Membranous-GN	70	-	-
	66	36	F	No	MesProlif-GN	80	-	-
	67	58	F	Yes	ATIN	-	625	11
	68	28	M	Yes	No specific diagnosis	-	150	(no fever)
	69	25	F	Yes	No specific diagnosis	-	160	(no info)
	70	31	M	Yes	AIN	-	130	7
	71	50	F	Yes	ATIN	-	208	8
	72	49	M	Yes	ATIN	-	640	15
	73	34	F	Yes	ATIN	-	660	11
	74	45	M	Yes	AIN	-	120	(no info)
	75	38	M	Yes	No specific diagnosis	-	165	17
	76	38	M	Yes	ATIN	-	740	11
	77	45	M	Yes	ATIN	-	830	10
	78	33	F	Yes	No specific diagnosis	-	145	10
	79	38	F	Yes	ATIN	-	440	(no info)
	80	31	M	Yes	ATIN	-	945	12
	81	25	M	Yes	ATIN	-	549	12
	82	62	F	Yes	ATIN	-	810	14
	83	27	M	Yes	ATIN	-	172	(no info)
	84	47	F	Yes	ATIN	-	720	7
	85	30	M	Yes	ATIN	-	420	12
	86	22	M	Yes	ATIN	-	350	12
	87	25	M	Yes	ATIN	-	285	9
	88	16	F	Yes	ATIN	-	460	12
	89	30	M	Yes	AIN	-	428	14
	90	27	M	Yes	AIN	-	254	(no info)
	91	36	M	Yes	ATIN	-	233	10
	92	29	M	Yes	ATIN	-	977	13
	93	39	F	Yes	ATIN	-	308	8
	94	22	M	Yes	ATIN	-	528	11
	95	20	M	Yes	ATIN	-	502	16
	96	37	M	Yes	ATIN	-	396	9
	97	38	M	Yes	ATIN	-	237	14
	98	53	F	Yes	ATIN	-	1322	13
	99	40	M	Yes	ATIN	-	292	11
	100	29	M	Yes	ATIN	-	496	10
	101	30	M	Yes	ATIN	-	544	10
	102	52	M	Yes	ATIN	-	801	13
	103	31	M	Yes	No specific diagnosis	-	559	16
	AGN: Acute exudative glomerulonephritis
	AIN: Acute interstitial nephritis
	ATIN: Acute tubulointerstitial nephritis
	Diab-NP: Diabetic nephropathy
	FSGS: Focal segmental glomerulosclerosis
	IgAGN: IgA glomerulonephritis
	Mesangiocapill-GN: Mesangiocapillary glomerulonephritis
	MesProlif-GN: Mesangial proliferative glomerulonephritis
	MGN: Membranous glomerulonephritis
	Myeloma-NP: Myeloma nephropathy
	SLE-nephritis: Systemic lupus erythematosus nephritis
