# Supplementary material for: Monocyte subset redistribution from blood to kidneys in patients with Puumala virus caused hemorrhagic fever with renal syndrome
Source: PLoS Pathog. 2021 Mar 10;17(3):e1009400. doi: 10.1371/journal.ppat.1009400 (PMC7984619; doi:10.1371/journal.ppat.1009400)
Supplement: S3 Table — (XLSX) [file ppat.1009400.s007.xlsx]

## Sheet: Sheet1
	S3 Table - Flow cytometry panels
	Panel 1: Phenotyping of MNPs from PBMCs
	Fluorochrome	Marker	Company	Clone
	FITC	CD62L	BD	SK11
	PerCp Cy5.5	CD123	BD	7G3
	PE Cy7	CD1c	Miltenyi	AD5-8E7
	PE Cy5	CD11c	BD	B-Ly6
	PE TR	HLA-DR	Life Technologies	TU36
	PE	CCR4	BioLegend	L291H4
	APC-Cy7	CD3	BD	SK7
		CD19	BioLegend	HIB19
		CD20	BD	L27
		CD56	BD	HCD56
		CD66	Miltenyi	TET2
	AF700	CD16	BioLegend	3GE
	APC	CD141	Miltenyi	AD5-14H12
	BV786	CCR6	BD	11A9
	BV650	CD86	BD	2331
	BV605	CCR2	BioLegend	K036C2
	BV510	CD14	BD	M5E2
	V450	CCR7	BD	150503
	DAPI	Live/Dead Blue	Thermo Fisher	Cat no: L34962
	Panel 2: Phenotyping of progenitors from PBMCs
	Fluorochrome	Marker	Company	Clone
	FITC	CD3	BD	UCHT1
		CD19	BioLegend	HIB19
		CD20	BD	2H7
		CD56	BioLegend	NCAM
		CD66	Miltenyi	TET2
	PerCp Cy5.5	CD146	BioLegend	P1H12
	PE Cy7	CD45RA	BioLegend	HI100
	PE Cy5	CD123	BD	7G3
	PE	CD11c	BD	B-ly6
	APC-Cy7	HLA-DR	BioLegend	L243
	APC	CD34	BioLegend	561
	BV605	CD10	BioLegend	HI10a
	V450	CD133	BioLegend	7
	DAPI	Live/Dead Blue	Thermo Fisher	Cat no: L34962
	Panel 3: ICS for TNF and IL-6 production by PBMCs following TLR stimulation
	Fluorochrome	Marker	Company	Clone
	FITC	IL-6	BioLegend	MQ2-13A5
	PerCp Cy5.5	CD123	BD	7G3
	PE Cy7	CD1c	Miltenyi	AD5-8E7
	PE Cy5	CD11c	BD	B-Ly6
	PE TR	HLA-DR	Life Technologies	TU36
	PE	CD141	Miltenyi	AD5-14H12
	APC-Cy7	CD3	BD	SK7
		CD19	BioLegend	HIB19
		CD20	BD	L27
		CD56	BD	HCD56
		CD66	Miltenyi	TET2
	AF700	CD16	BioLegend	3GE
	APC	TNF	BioLegend	MAb 11
	BV650	CD86	BD	2331
	BV510	CD14	BD	M5E2
	DAPI	Live/Dead Blue	Thermo Fisher	Cat no: L34962
	Panel 4: In vitro experiments with monocytes
	Fluorochrome	Marker	Company	Clone
	FITC	CD62L	BD	SK11
	PE	CCR4	Biolegend	L291H4
	PE-TR	HLA-DR	Life Technologies	TU36
	PE-Cy5	CD11c	BD	B-Ly6
	PE-Cy7	CCR7	BioLegend	G043H7
	APC-Cy7	CD3	BD	SK7
		CD19	BioLegend	HIB19
		CD20	BD	L27
		CD56	BD	HCD56
		CD66	Miltenyi	TET2
		CD123	BioLegend	6H6
	APC	HLA-A,B,C	Miltenyi	AD5-14H12
	BV786	CCR6	BD	11A9
	BV711	CD80	BioLegend	2D10
	BV650	CD86	BD	2331
	BV605	CCR2	BioLegend	K036C2
	V450	Live/Dead Violet	Thermo Fisher	Cat no: L34963
